# Supplementary material for: Conserved and non-conserved enhancers direct tissue specific transcription in ancient germ layer specific developmental control genes
Source: BMC Dev Biol. 2011 Oct 20;11:63. doi: 10.1186/1471-213X-11-63 (PMC3210094; doi:10.1186/1471-213X-11-63)
Supplement: Additional file 1 — Genomic Location of CNEs tested. Genomic locations of all CNEs tested and details of PCR primers. [file 1471-213X-11-63-S1.XLS]

## Sheet: Sheet1
Gene	CNEs	size (in bp)	Genomic Locus (UCSC brower, Zv6 assembly)	Primer sequences for PCR (forward)	Primer sequences for PCR (reverse)	Genomic Locus (UCSC bowser Zv8 asembly)
nkx3.2
	Bx1	318	chr14:1,308,453-1,308,770	5`ATGTTCAGTGTTTCCCGCGT3`	5`TCTGCTCCGATTCAATGAAG3`
	Bx2	860	chr14:1,289,165-1,290,024	5`ATCAATCATTTATGTAAGGA3`	5`GTGTGTGTGTGTGTGCACTACCTGCATCAGC3`
	Bx3	158	chr14:1,297,231-1,297,388	5`TGTGTGTGTGTGTGTGTGTC3`	5`AACTAAAATGGGTATTATGG3`
	Bx4	990	chr14:1,289,080-1,290,069	5`GAAGGACTTTATTTAGGGTG3`	5`CAGAAACACAACTGGGAGAA3`	chr14:280,701-281,056
pax9
	Px1	312	chr17:47,948,887- 47,949,198	5`CCATCATCCTTGTCACCTGG3`	5`CTGGTCATAAACCAGCAGAG3`
	Px2	300	chr17:47,958,914-47,959,213	5`CGAAAGAGTCTATTAGGTTT3`	5`GAATAAAACAAAGAGCAAAC3`	chr17:36,036,211-36,036,510
	Px3	518	chr17:47,960,285-47,960,802	5`AGAAATTAAGGCGAGCAAAA3`	5`CCGACAAGATGAATCGGGAT3`
	Px4	587	chr17:47,962,414-47,963,000	5`TCAAACCATTGAGTTCTGTT3`	5`TGTATGTGATTTGTATTGTG3`	chr17:36,039,711-36,040,297
	Px5	618	chr17:47,963,830-47,964,447	5`AAATTCAAAAAATTCCACAT3`	5`CCCTCCTAAAATTAATAAGA3`
	Px6	404	chr17:47,968,026-47,968,429	5`TGCCCCCGTTTTCAAGCTTT3`	5`CTGCAGCCTCGCTAAGTTTT3`
	Px7	942	chr17:47,910,698-47,911,639	5`GAGAGGAGCTGCTAAGATAA3`	5`AATAGCAGACCTGGAATTGA3`	chr17:35,987,995-35,988,936
	Px8	311	chr17:47,797,426-47,797,736	5`TAGTTGATTTTTCATGTGCA3`	5`TGTAGAGAGAGATTCCCAAA3`
	Px9	554	chr17:47,767,357-47,767,910	5`ACCTCCAGCATTTCAGCTCA3`	5`CATAGATGTCCTTAAACACA3`
	Px10	1244	chr17:47,756,199-47,757,442	5`ATGCTGTTATAATAACCCAT3`	5`ATTTAACCCTTGCGATTACT3`
	Px11	551	chr17:47,753,064-47,753,614	5`TCCGTCACACCTGTCTTACC3`	5`CAGTGACATTCATGCCCAGC3`
otx1
	Ox1	240	chr17:20,346,160-20,346,519	5`TGCATTTTGCTGGTTTACTC3`	5`TCACCAAAGCCCTTCGACCG3`
	Ox2	627	chr17:20,352,401-20,353,027	5`TGGAGGGTAGACTGTGACCA3`	5`CAGAAGAAGCTCAGCTCTGT3`	chr17:21,964,220-21,964,846
	Ox3	529	chr17:20,353,609-20,354,138	5`TCAAATGCAGCAAGCGAGGG3`	5`TATGCCATGACTCCTATTTC3`	chr17:21,963,109-21,963,638
	Ox4	1045	chr17:20,368,650-20,369,694	5`AAAGCAAATAACTCTGAAGT3`	5`TAAAAAGCAAACTCCATTTC3`	chr17:21,947,553-21,948,597
	Ox5	1397	chr17:20,374,611-20,376,005	5`AGTTTTAATATATTATAAAA3`	5`AGCGGGAGTGTGATGGAGAC3`
	Ox6	440	chr17:20,376,073-20,376,512	5`AAACACATTTCCGCTGAAGA3`	5`CGTGACAAAAAGAAACTAAT3`
	Ox7	728	chr17:20,382,862-20,383,589	5`ACGCTCAAAATTGATATGTT3`	5`ATGTATATACAGTATAGGCT3`
	Ox8	464	chr17:20,389,349-20,389,812	5`TAAAGACTGCTGCAAAAAAA3`	5`ACCACTCTGGCTCTCAGGCC3`
	Ox9	603	chr17:20,397,827-20,398,429	5`CCTCGCTAGAATCCCCCTTT3`	5`GATGTGAAAAAACTTTAAAC3`
	Ox10	312	chr17:20,420,693-20,421,004	5`AGGCCCAGACAGAAGCACTC3`	5`ATACCCTGTTCTACTTCTTC3`
	Ox11	995	chr17:20,422,590-20,423,584	5`GTGATGTTTGACGCATATTT3`	5`CTTGACATAGTTATTTTAAT3`
	Ox12	826	chr17:20,429,817- 20,430,642	5`TCTAGTGCTTGCTGGGACAA3`	5`TATATTTATTTTATTAATCT3`
	Ox13	503	chr17:20,431,325- 20,431,827	5`TATCAACACTATGCCACAAA3`	5`AGCAGGCTGGTCATTGTCCT3`
	Ox14	540	chr17:20,486,395-20,486,934	5`TTCACATCCTAAAGACTGCT3`	5`GGCTAATCATTTTTTAACTG3`
	Ox15	611	chr17:20,494,889- 20,495,499	5`AGAATCCCCCTTTCCCTGAG3`	5`AATGATTTCTACCAGGATGT3`
	Ox16	995	chr17:20,517,231-20,518,225	5`GTGATGTTTGACGCATATTT3`	5`CTTGACATAGTTATTTTAAT3`
foxa2
	Fx1	1002	chr17:55,895,918-55,896,919	5`CTGTCAGGAGGAATTAAAGT3`	5`TTTACAAATCATTTTTGTTG3`
	Fx2	449	chr17:55,892,393-55,892,841	5`AGATGTCTTATAGGCTCATG3`	5`AGTGAAAGAAGTTTGCCTG3`	chr17:39,655,270-39,655,718
	Fx3	425	chr17:55,889,244-55,889,668	5`CATCCAACACTGTTGTCAAA3`	5`AATTTAGCATAATTTCCATG3`
	Fx4	779	chr17:55,885,208-55,885,986	5`TTAGCATTAATGTACAATGA3`	5`TCAAAAGAACAGCATTCATT3`
	Fx5	1220	chr17:55,870,353-55,871,572	5`TTTAAACCTGTTTTCAAGAC3`	5`GACTGGCCCTATAATACACA3`
	Fx6	769	chr17:55,867,708-55,868,535	5`TATTATTATTGTTGTTGTTG3`	5`GTGGGAGAGAGAGTCTTCAT3`	chr17:39,630,585-39,631,412
	Non- conserved enhancers
	for otx1b
	NC2	1010	chr17:20,312,333-20,313,342			chr17:22,003,905-22,004,914
	NC2C	210	chr17:20,312,743-20,312,952			chr17:22,004,295-22,004,504
	for pax9
	branchial arch enahncer	564	chr17:47,920,936-47,921,499			chr17:35,998,233-35,998,796
