# Supplementary material for: Conserved and non-conserved enhancers direct tissue specific transcription in ancient germ layer specific developmental control genes
Source: BMC Dev Biol. 2011 Oct 20;11:63. doi: 10.1186/1471-213X-11-63 (PMC3210094; doi:10.1186/1471-213X-11-63)
Supplement: Additional file 2 — Zebrafish transient transgenics. Numerical details of the transient transgenic experiments in zebrafish. [file 1471-213X-11-63-S2.XLS]

## Sheet: Sheet1
Gene	Functional CNE	No. of embryos injected	Dead/malformed embryos	No. of F0 embryos showing tissue specific expression	No. of F0 embryos showing mosaic expression	Percentage showing tissue specific expression
nkx3.2	Bx4	810	100	600	110	0.7407
pax9	Px2	762	112	500	150	0.656
	Px3	810	83	433	294	0.534
	Px4	750	110	523	117	0.697
otx1b	Ox2	800	119	651	30	0.813
	Ox3	810	100	542	168	0.669
	Ox4	765	131	480	154	0.627
foxa2	Fx2	820	97	651	72	0.8137
	Fx6	788	109	610	69	0.774
		NOTE1 - These numbers represent the total of 3 independent experiments
		NOTE2- Mosaic expression indicates no expression in the correct domain at all. Embros showing tissue specific expression also had some levels of mosaicism
Gene	Modified BAC	Genomic Insert	No. of embryos injected	No. of F0 embryos showing tissue specific expression	No. of F0 embryos showing mosaic expression	Dead/malformed embryos	Percentage showing tissue specific expression
nkx3.2	CH73-353E16	186 kb	833	583	130	120	0.7
pax9	CH211-62I6	188 kb	800	561	150	89	0.7
otx1b	CH73-220O18	111 kb	840	580	144	116	0.69
foxa2	CH211-38M14	179 kb	810	500	170	140	0.61
